# Supplementary material for: Yeast Rpn4 Links the Proteasome and DNA Repair via RAD52 Regulation
Source: Int J Mol Sci. 2020 Oct 30;21(21):8097. doi: 10.3390/ijms21218097 (PMC7672625; doi:10.3390/ijms21218097)
Supplement: Supplementary file 1 [file ijms-21-08097-s001.zip]

Archive with 9 entries (9 files):
- Supplementary figure 1_.tif
- Supplementary Figure 2_.tif
- Supplementary Figure 3_.tif
- Supplementary Figure 4_.tif
- Supplementary figure 5_.tif
- Supplementary Figure 6_.tif
- Supplementary Table 4.xls
- Supplementary_captions_v2.docx
- Supplementary_Tables_1_3-v2.docx
